# Supplementary material for: Development and Characterization of a Primary Ciliated Porcine Airway Model for the Evaluation of In Vitro Mucociliary Clearance and Mucosal Drug Delivery
Source: Pharmaceutics. 2025 Apr 2;17(4):462. doi: 10.3390/pharmaceutics17040462 (PMC12030231; doi:10.3390/pharmaceutics17040462)
Supplement: Supplementary file 1 [file pharmaceutics-17-00462-s001.zip]

Archive with 2 entries (2 files):
- pharmaceutics-3501931-supplementary.pdf
- Video S1. MCC assay in cTMPC with PBS and HPMC_ - SD 480p.mov
